# Supplementary material for: Dengue Severity Prediction in a Hyperendemic Region in Colombia
Source: Viruses. 2025 May 22;17(6):740. doi: 10.3390/v17060740 (PMC12197464; doi:10.3390/v17060740)
Supplement: Supplementary file 1 [file viruses-17-00740-s001.zip]

Archive with 2 entries (2 files):
- Supplementary Material S1. STROBE Statement-checklist.pdf
- Supplementary Material S2. No significant variables.pdf
